# Supplementary material for: Plant Response to Cold Stress: Cold Stress Changes Antioxidant Metabolism in Heading Type Kimchi Cabbage (Brassica rapa L. ssp. Pekinensis)
Source: Antioxidants (Basel). 2022 Apr 1;11(4):700. doi: 10.3390/antiox11040700 (PMC9031148; doi:10.3390/antiox11040700)
Supplement: Supplementary file 1 [file antioxidants-11-00700-s001.zip]

Archive with 1 entries (1 files):
- antioxidants-1654508-supplementary.pdf
